# Supplementary material for: SNP Analysis Reveals Novel Insights into the Genetic Diversity of Colombian Vaccinium meridionale
Source: Genes (Basel). 2025 May 30;16(6):675. doi: 10.3390/genes16060675 (PMC12193593; doi:10.3390/genes16060675)
Supplement: Supplementary file 1 [file genes-16-00675-s001.zip]

Archive with 3 entries (3 files):
- Supplementary Figure S1.tiff
- Supplementary Figure S2.tiff
- Table S1.csv
