# Supplementary material for: SNP Analysis Reveals Novel Insights into the Genetic Diversity of Colombian Vaccinium meridionale
Source: Genes (Basel). 2025 May 30;16(6):675. doi: 10.3390/genes16060675 (PMC12193593; doi:10.3390/genes16060675)
Supplement: Supplementary file 1 [file genes-16-00675-s001.zip › Table S1.csv]

Code ID	Department	Municipality	Locality	Latitude	Longitude	Altitude
GM6	Santander	Gambita	Chinatá	5 55 09.9	-73 13 43.3	2421
B2	Santander	Santa Barbara	Barro Tahona	6 57 08.6	-72 54 32.1	2310
SC14	Cundinamarca	San Cayetano	Tres Zarzos	5 22 59.52	-74 1 32.89	2575,5
SC19	Cundinamarca	San Cayetano	Tres Zarzos	5 22 59.41	-74 1 33.38	2570,3
CH3	Santander	Charta	Roble	7 15 36.5	-72 56 31.3	2747
CH5	Santander	Charta	Roble	7 15 39.8	-72 56 40.0	2710
GA20	Cundinamarca	Gama	San Roque	4 43 30.5	-73 33 30.9	1898
GA26	Cundinamarca	Gama	San Roque	4 43 20.27	-74 26 42.21	1911,2
G2	Santander	Guaca	Camara	6 55 46.3	-72 50 25.8	2587,85
G9	Santander	Guaca	Varia	6 56 40.0	-72 50 22.8	2486,62
CP8	Boyacá	Coper	Pedro Gómez	5 22 59.44	-74 1 6.49	2509
O4	Santander	Onzaga	Chaguacá	6 14 56.4	-72 47 03.8	2657
O5	Santander	Onzaga	Chaguacá	6 15 00.8	-72 47 06.1	2651
P8	Santander	Piedecuesta	Santa Rita	7 6 25.9	-72 59 21.7	3026
T4	Santander	Tona	Alizal	7 12 55.2	-72 55 23.4	2773
GA9	Cundinamarca	Gama	San Roque	4 43 30.6	-73 33 30.7	1904
V7	Santander	Vetas	Móngora	7 20 38.6	-72 54 21.8	2603
CP10	Boyacá	Coper	Pedro Gómez	5 23 0.2	-74 1 6.34	2513
CP34	Boyacá	Coper	Pedro Gómez	5 23 3.02	-74 1 7.19	2538,7
B1	Santander	Santa Barbara	Barro Tahona	6 57 10.7	-72 54 33.6	2288
SC17	Cundinamarca	San Cayetano	Tres Zarzos	5 22 57.84	-74 1 33.39	2547,7
SC16	Cundinamarca	San Cayetano	Tres Zarzos	5 22 57.85	-74 1 33.39	2540,9
CH1	Santander	Charta	Roble	7 15 36.4	-72 56 17.9	2844
E4	Santander	Encino	Avendaño	6 02 32.2	-73 03 21.8	2890
SC21	Cundinamarca	San Cayetano	Tres Zarzos	5 22 59.45	-74 1 33.4	2570,3
G18	Santander	Guaca	Camara	06 55 48.50	-72 50 27.12	2608
O9	Santander	Onzaga	Chaguacá	6 16 50.0	-72 48 22.0	2763
B10	Santander	Santa Barbara	Esparta	7 00 57.0	-72 53 51.3	2362
P2	Santander	Piedecuesta	Santa Rita	7 6 26.8	-72 59 16.6	3030
S5	Santander	Suratá	Marcela	7 28 18.4	-72 57 21.6	2548
T5	Santander	Tona	Alizal	7 12 55.2	-72 55 28.0	2731
T9	Santander	Tona	Palmar	7 13 30.7	-72 56 52.4	2418
GA6	Cundinamarca	Gama	San Roque	4 43 30.6	-73 33 30.8	1908
V9	Santander	Vetas	Móngora	7 20 38.8	-72 54 17.5	2660
CP29	Boyacá	Coper	Pedro Gómez	5 23 3.09	-74 1 8.59	2546,5
SC5	Cundinamarca	San Cayetano	Tres Zarzos	5 22 56.97	-74 1 32.56	2550,4
B6	Santander	Santa Barbara	Esparta	7 01 00.8	-72 53 48.2	2413
SC10	Cundinamarca	San Cayetano	Tres Zarzos	5 22 58.11	-74 1 32.65	2548,8
C2	Santander	California	Angosturas	7 22 37.3	-72 54 33.4	2822
CH7	Santander	Charta	Centro	7 15 46.8	-72 55 23.0	2830
G16	Santander	Guaca	Camara	06 55 48.22	-72 50 26.14	2595
GA22	Cundinamarca	Gama	San Roque	4 43 19.72	-74 26 42.27	1908,5
GA24	Cundinamarca	Gama	San Roque	4 43 19.95	-74 26 42.41	1907,7
G5	Santander	Guaca	Camara	6 55 48.8	-72 50 27.5	2615,37
G7	Santander	Guaca	Varia	6 56 40.9	-72 50 22.1	2453,29
E10	Santander	Encino	Avendaño	6 02 36.6	-73 03 13.9	2805
M7	Santander	Macaravita	Pajarito	6 32 32.34	-73 24 45.66	2847
O7	Santander	Onzaga	Chaguacá	6 16 49.4	-72 48 23.9	2780
P1	Santander	Piedecuesta	Santa Rita	7 6 27.3	-72 59 17.2	3028
S9	Santander	Suratá	La Violeta	7 29 55.1	-72 58 11.7	2314
T7	Santander	Tona	Palmar	7 13 31.1	-72 56 46.6	2347
T8	Santander	Tona	Palmar	7 13 30.8	-72 56 48.1	2380
CP15	Boyacá	Coper	Pedro Gómez	5 22 60.18	-74 1 6.43	2518
CP12	Boyacá	Coper	Pedro Gómez	5 23 1.08	-74 1 6.68	2522
CP36	Boyacá	Coper	Pedro Gómez	5 23 1.62	-74 1 7.52	2526,7
CP35	Boyacá	Coper	Pedro Gómez	5 23 1.93	-74 1 7.72	2532,6
CP33	Boyacá	Coper	Pedro Gómez	5 23 2.88	-74 1 7.45	2543,1
CP31	Boyacá	Coper	Pedro Gómez	5 23 3.62	-74 1 8.71	2543,9
B5	Santander	Santa Barbara	Barro Tahona	6 57 11.4	-72 54 35.5	2274
C1	Santander	California	Angosturas	7 22 32.4	-72 54 35.6	2867
SC18	Cundinamarca	San Cayetano	Tres Zarzos	5 22 57.76	-74 1 33.42	2547,7
C8	Santander	California	La baja	7 22 27.8	-72 54 00.0	2784
GA11	Cundinamarca	Gama	San Roque	4 43 31.1	-73 33 30.7	1910
CH9	Santander	Charta	Centro	7 15 53.5	-72 55 48.7	2682
E3	Santander	Encino	Avendaño	6 02 33.0	-73 03 19.7	2861
E9	Santander	Encino	Avendaño	6 02 35.6	-73 03 16.8	2828
GA21	Cundinamarca	Gama	San Roque	4 43 19.71	-74 26 42.12	1907,2
G21	Santander	Guaca	Camara	06 55 49.39	-72 50 26.9	2613
CP1	Boyacá	Coper	Pedro Gómez	5 22 58.2	-74 1 3.43	2517
CP7	Boyacá	Coper	Pedro Gómez	5 22 59.39	-74 1 6.19	2521
P3	Santander	Piedecuesta	Santa Rita	7 6 26.8	-72 59 17.2	3031
P4	Santander	Piedecuesta	Santa Rita	7 6 26.8	-72 59 17.4	3031
P7	Santander	Piedecuesta	Santa Rita	7 6 25.8	-72 59 19.7	3021
GA4	Cundinamarca	Gama	San Roque	4 43 30.3	-73 33 31.0	1907
V8	Santander	Vetas	Móngora	7 20 38.1	-72 54 17.9	2648
CP14	Boyacá	Coper	Pedro Gómez	5 23 0.04	-74 1 6.37	2518
CP26	Boyacá	Coper	Pedro Gómez	5 23 2.58	-74 1 7.92	2540,3
CP23	Boyacá	Coper	Pedro Gómez	5 23 2.6	-74 1 7.42	2538,6
CP38	Boyacá	Coper	Pedro Gómez	5 23 2.09	-74 1 7.57	2530,4
SC4	Cundinamarca	San Cayetano	Tres Zarzos	5 22 57.33	-74 1 32.47	2546,5
GM5	Santander	Gambita	Chinatá	5 55 12.6	-73 13 41.8	2431
B3	Santander	Santa Barbara	Barro Tahona	6 57 07.6	-72 54 31.3	2320
B9	Santander	Santa Barbara	Esparta	7 00 55.0	-72 53 52.6	2331
SC13	Cundinamarca	San Cayetano	Tres Zarzos	5 22 59.52	-74 1 32.89	2575,5
CH4	Santander	Charta	Roble	7 15 42.0	-72 56 37.2	2722
CH6	Santander	Charta	Centro	7 15 46.7	-72 55 20.0	2857
E7	Santander	Encino	Avendaño	6 02 37.5	-73 03 48.8	2940
GA17	Cundinamarca	Gama	San Roque	4 43 30.1	-73 33 30.7	1904
GA23	Cundinamarca	Gama	San Roque	4 43 19.80	-74 26 42.54	1910,3
G20	Santander	Guaca	Camara	06 55 48.90	-72 50 26.84	2612
G8	Santander	Guaca	Varia	6 56 40.8	-72 50 22.4	2466,85
CP9	Boyacá	Coper	Pedro Gómez	5 22 59.43	-74 1 6.46	2510
C10	Santander	California	La baja	7 22 37.4	-72 53 59.1	2828
O8	Santander	Onzaga	Chaguacá	6 16 48.6	-72 48 22.6	2770
T1	Santander	Tona	Alizal	7 12 55.6	-72 55 26.3	2744
T3	Santander	Tona	Alizal	7 12 56.8	-72 55 23.9	2771
GA2	Cundinamarca	Gama	San Roque	4 43 30.3	-73 33 30.9	1911
V6	Santander	Vetas	Móngora	7 20 39.1	-72 54 25.4	2557
CP11	Boyacá	Coper	Pedro Gómez	5 23 0.15	-74 1 7.02	2517
CP37	Boyacá	Coper	Pedro Gómez	5 23 1.87	-74 1 8.23	2523,3
SC9	Cundinamarca	San Cayetano	Tres Zarzos	5 22 58.47	-74 1 32.76	2552,9
GM7	Santander	Gambita	Chinatá	5 55 09.4	-73 13 42.8	2417
C5	Santander	California	Angosturas	7 22 44.7	-72 54 30.3	2957
SC11	Cundinamarca	San Cayetano	Tres Zarzos	5 22 59.59	-74 1 32.82	2575,5								-
GA10	Cundinamarca	Gama	San Roque	4 43 30.7	-73 33 30.8	1897
GA15	Cundinamarca	Gama	San Roque	4 43 30.8	-73 33 30.5	1900
CH2	Santander	Charta	Roble	7 15 43.3	-72 56 23.3	2822
E1	Santander	Encino	Avendaño	6 02 36.6	-73 03 12.4	2793
E6	Santander	Encino	Avendaño	6 02 30.7	-73 03 50.4	2907
G10	Santander	Guaca	Varia	6 56 41.5	-72 50 22.2	2466,75
SC20	Cundinamarca	San Cayetano	Tres Zarzos	5 22 57.76	-74 1 33.42	2570,3
G1	Santander	Guaca	Camara	6 55 45.0	-72 50 25.9	2576,54
G4	Santander	Guaca	Camara	6 55 49.4	-72 50 25.8	2601,08
S10	Santander	Suratá	La Violeta	7 29 54.9	-72 58 10.7	2332
P5	Santander	Piedecuesta	Santa Rita	7 6 26	-72 59 17.9	3019
S1	Santander	Suratá	Marcela	7 28 21.8	-72 57 36.4	2487
V2	Santander	Vetas	Mongora	7 20 29.4	-72 54 52.4	2420
GA8	Cundinamarca	Gama	San Roque	4 43 30.9	-73 33 31.0	1907
CP28	Boyacá	Coper	Pedro Gómez	5 23 3.01	-74 1 8.38	2546,9
CP22	Boyacá	Coper	Pedro Gómez	5 23 2.61	-74 1 6.87	2536,9
CP39	Boyacá	Coper	Pedro Gómez	5 23 3.01	-74 1 7.02	2536,4
SC2	Cundinamarca	San Cayetano	Tres Zarzos	5 22 58.11	-74 1 32.61	2551,7
G19	Santander	Guaca	Camara	06 55 48.77	-72 50 27.19	2609
